# Supplementary material for: Aromatic Amine-Functionalized Covalent Organic Frameworks (COFs) for CO2/N2 Separation
Source: ACS Appl Mater Interfaces. 2023 Jan 17;15(4):5118–27. doi: 10.1021/acsami.2c17672 (PMC9906623; doi:10.1021/acsami.2c17672)
Supplement: Supplementary file 2 — am2c17672_si_002.cif [file am2c17672_si_002.cif]

data_shift_1_eclipsed_fix_z_1
_cell_length_a    27.761070
_cell_length_b    27.762720
_cell_length_c     3.414523
_cell_angle_alpha    89.949190
_cell_angle_beta     89.914767
_cell_angle_gamma    59.898662
loop_
_symmetry_equiv_pos_as_xyz
+x,+y,+z
loop_
_atom_site_type_symbol
_atom_site_label
_atom_site_fract_x
_atom_site_fract_y
_atom_site_fract_z
   C      C    0.1161285776753691    0.9243398018690580   -0.0021809137262035
   C      C    0.3067941841963330    0.8377060498178300   -0.1732531558789619
   C      C    0.2584484041401270    0.8905663831549765   -0.2040078740197365
   C      C    0.2079011965335361    0.8939344003652293   -0.1359770937353058
   C      C    0.2028682423301679    0.8468200960668589   -0.0593615638031706
   C      C    0.2497515142624278    0.7940286162337671   -0.0457107263426446
   C      C    0.3012394908579091    0.7908030646409944   -0.0980430682437498
   C      C    0.3615095835061320    0.8331059132559052   -0.1743553586134068
   C      C    0.3673032550198632    0.8795904247474507   -0.0890351938028524
   C      C    0.4189211295916478    0.8759429464712547   -0.0345270065636227
   C      C    0.4656828608566740    0.8230744840215826   -0.0544570771216785
   C      C    0.4603043431590975    0.7764728988961284   -0.1426791080671578
   C      C    0.4096746393320792    0.7803570135451738   -0.2161096024737807
   C      C    0.7258152067856368    0.6271717046002725    0.0943037167142803
   C      C    0.6486672716719660    0.7256778032857842    0.0933806941050263
   C      C    0.6274413931795516    0.6486080411194848    0.0915590021085626
   C      C    0.6091779647090851    0.7068544147827989    0.0685349930338030
   C      C    0.5522302760178571    0.7449464625228595   -0.0055145737907324
   C      C    0.6858804348603831    0.6089665654697363    0.0684729197261449
   C      C    0.7047209346608656    0.5520717340685336   -0.0051735519707925
   C      C    0.8067322155715450    0.3612126288803861   -0.1739896816839270
   C      C    0.7539675554666324    0.3676519932916328   -0.0959762684238249
   C      C    0.7060298575588432    0.4195315207287559   -0.0428301287985741
   C      C    0.7125966596643161    0.4659512957430599   -0.0575972469866814
   C      C    0.7650418613940614    0.4600058878130007   -0.1382633762625828
   C      C    0.8118018156749462    0.4091337501145648   -0.2081263236410005
   C      C    0.8566852365670986    0.3062084128325245   -0.1757076073891743
   C      C    0.9094211042531017    0.3001605968799604   -0.1044997648031811
   C      C    0.9576122969913774    0.2484924005104079   -0.0545236552660873
   C      C    0.9513332253377649    0.2019039745446175   -0.0656038154173973
   C      C    0.8989172213624503    0.2073759039998654   -0.1390908365717245
   C      C    0.8517966541337403    0.2581525725542730   -0.2061568648434220
   C      C    0.0391470515574911    0.0199830757217276    0.0954652751682274
   C      C    0.0206595498516437    0.9410785416643438    0.0976246972761634
   C      C    0.9416642764572086    0.0386432041665795    0.0956246491023117
   C      C    0.9620814893833786    0.9799318846122440    0.0720225762462699
   C      C    0.9804255866745608    0.0583419297043506    0.0704208681499207
   C      C    0.9602142002428939    0.1154523378949183   -0.0047226081552088
   C      C    0.7069329585827013    0.6855994295951829    0.0701248195179270
   C      C    0.7450772057068654    0.7043147538177364   -0.0028014746443262
   C      C    0.0589828404992217    0.9614014338683744    0.0718299986946737
   C      C    0.8333588613873539    0.8065922955037581   -0.1725295838243548
   C      C    0.8798060969806633    0.7540844640598320   -0.0883412317629036
   C      C    0.8761358312269020    0.7061431109164258   -0.0329239798195185
   C      C    0.8232487065180309    0.7124538092528723   -0.0509481406387299
   C      C    0.7766495270132386    0.7646529200023197   -0.1377479031385338
   C      C    0.7805349032391729    0.8114142639383323   -0.2107590593511285
   C      C    0.8381813465232137    0.8565713017121620   -0.1762334470602532
   C      C    0.8912177369315442    0.8515993539994480   -0.2039520373952088
   C      C    0.8946982539647119    0.8987170476769923   -0.1377611121752637
   C      C    0.8475632333451345    0.9512714788805072   -0.0676504024961784
   C      C    0.7946090884375121    0.9576567097408020   -0.0595349760720390
   C      C    0.7912316449138018    0.9094573686075996   -0.1090339876581102
   C      C    0.9252054617187093    0.9598665188196309   -0.0035553368049244
   C      C    0.7849076130094111    0.5882647560626352    0.2166141443318697
   C      C    0.6282612912983380    0.7848912205450101    0.2139888742495341
   C      C    0.5884408499919840    0.6284585578851342    0.2119977280074178
   C      C    0.0770164302571518    0.0413366582130663    0.2173156057031532
   C      C    0.0418933673161089    0.8818766949790009    0.2217179065386097
   C      C    0.8823850821736414    0.0768119327783552    0.2195361695923392
   N      N    0.1552092014196848    0.9393187685524537   -0.1037478388903405
   N      N    0.1469378163432254    0.8663375568746833    0.0062402622334196
   N      N    0.5128699414385449    0.7308171611134847   -0.1144640549996722
   N      N    0.5217382235768718    0.8029428671620751    0.0130894510360999
   N      N    0.7585145294947959    0.5123289003608770   -0.1084748165672180
   N      N    0.6767566919746135    0.5220947650189890    0.0079727453609222
   N      N   -0.0124142846065820    0.1459670700735213    0.0010500925546880
   N      N    0.9060581437148525    0.1547797110618969   -0.1048540773628080
   N      N    0.7309544217303299    0.7579219235601049   -0.1104169034686393
   N      N    0.8031292702206726    0.6765001757234350    0.0149420314749227
   N      N    0.9401849362052409    0.9056694825367854   -0.1014415049367192
   N      N    0.8672343537679992   -0.0125708617664693   -0.0011897076766873
   H      H    0.2607899990761643    0.9278404734712693   -0.2662950061432249
   H      H    0.2471117338249391    0.7571348278718731    0.0268996020860634
   H      H    0.3386231133814039    0.7503862525911433   -0.0587650229175946
   H      H    0.3300631410997081    0.9198989127320798   -0.0423138375278695
   H      H    0.4217676825761344    0.9124686353380214    0.0452066795491656
   H      H    0.4071700511781557    0.7435737558021457   -0.2905876528302013
   H      H    0.1456296216425154    0.9790925422401489   -0.1486054808572346
   H      H    0.1318017089632129    0.8429632888901423    0.1189623331597151
   H      H    0.5223798287811433    0.6913527069783006   -0.1709858069747872
   H      H    0.7887769749622582    0.5214431052464810   -0.1638303027715495
   H      H    0.6387215410046806    0.5375333304492562    0.1301953114925731
   H      H    0.7503374236613209    0.3306856461577722   -0.0552830652340405
   H      H    0.6662416733130769    0.4227681127117100    0.0308669844437022
   H      H    0.8515636269694236    0.4062897752525063   -0.2729040335217917
   H      H    0.9128841200366703    0.3372543196547315   -0.0667239788315441
   H      H   -0.0025813878960027    0.2454509135091330    0.0137994142290277
   H      H    0.8120490650292199    0.2608157667147700   -0.2676087979579189
   H      H    0.0261641628932081    0.1306906173527227    0.1130303629024796
   H      H    0.8755007342977649    0.1455924683633604   -0.1434764755623604
   H      H    0.9202125896683544    0.7507551321978682   -0.0446596100267954
   H      H    0.9127591633004135    0.6665729383703679    0.0443100938133673
   H      H    0.7436383886731783    0.8508910614310976   -0.2825795838728805
   H      H    0.9284654607404229    0.8117255064474478   -0.2615600101967440
   H      H    0.7576629801064657   -0.0024604671958125    0.0067532270134869
   H      H    0.7505595600177954    0.9129921729964016   -0.0735388662019555
   H      H    0.8437407605350298    0.0262822953934946    0.1061364584407436
   H      H    0.9799767960362462    0.8750923769868970   -0.1414750006873151
   H      H    0.5368331620590877    0.8255133735642783    0.1394272639328510
   H      H    0.6916094046181828    0.7877096592624276   -0.1737170271812858
   H      H    0.8256294372153727    0.6388947793883294    0.1437778872035750
   H      H    0.0588335247977883    0.8496655209097629    0.9848116869704203
   H      H    0.0091085161268390    0.8775862914928297    0.3660638331452199
   H      H    0.0746271548220426    0.8694950514377734    0.4440143856323052
   H      H    0.8698752710876284    0.0563676443661154    0.4404849035831170
   H      H    0.8500908058249225    0.0926279637882407    0.9831743269347876
   H      H    0.8782576103644744    0.1136526101638020    0.3660086981255867
   H      H    0.0921757160671131    0.0583613481284407    0.9805420061247605
   H      H    0.1143501836611691    0.0086248761793877    0.3605367852721110
   H      H    0.0566584306075846    0.0740238864084301    0.4406668094771694
   H      H    0.8172403684440525    0.5733869172203098    0.9808936176388822
   H      H    0.7889960385554430    0.5507783538038358    0.3527906048160517
   H      H    0.7972925647339548    0.6078133619089438    0.4452563150766441
   H      H    0.5962708978649162    0.7974033601308333    0.4431976421058066
   H      H    0.6107555218737351    0.8170314722117334    0.9777299930915228
   H      H    0.6615819984179760    0.7891927022583064    0.3484151897332053
   H      H    0.6078670963702579    0.5962522347616634    0.4395803429717584
   H      H    0.5735550160912145    0.6112981931930667    0.9752157362841147
   H      H    0.5508304297179399    0.6618198987462985    0.3481474982607363
