# Supplementary material for: Aromatic Amine-Functionalized Covalent Organic Frameworks (COFs) for CO2/N2 Separation
Source: ACS Appl Mater Interfaces. 2023 Jan 17;15(4):5118–27. doi: 10.1021/acsami.2c17672 (PMC9906623; doi:10.1021/acsami.2c17672)
Supplement: Supplementary file 3 — am2c17672_si_003.cif [file am2c17672_si_003.cif]

data_1_staggered_fix_z_1
_cell_length_a    27.774062
_cell_length_b    27.857384
_cell_length_c     6.568781
_cell_angle_alpha    89.974290
_cell_angle_beta     90.114978
_cell_angle_gamma    59.650749
loop_
_symmetry_equiv_pos_as_xyz
+x,+y,+z
loop_
_atom_site_type_symbol
_atom_site_label
_atom_site_fract_x
_atom_site_fract_y
_atom_site_fract_z
   C      C    0.1167922641914280    0.9239988816577985    0.0076430701386106
   C      C    0.3081801325439891    0.8376504174033563   -0.0903250702652397
   C      C    0.2594890249344566    0.8909383071643907   -0.0908139434237598
   C      C    0.2093384527602769    0.8937497595288577   -0.0527441081498525
   C      C    0.2042064829102409    0.8463659747050180   -0.0291862136172366
   C      C    0.2511646777217029    0.7932924679163744   -0.0374970895506057
   C      C    0.3025931631971936    0.7902898266727501   -0.0658064213095603
   C      C    0.3630230472986196    0.8328719381398736   -0.0933624928945337
   C      C    0.3684898194253848    0.8792299923470577   -0.0445644638668415
   C      C    0.4199705568636073    0.8756063038522653   -0.0130439035469084
   C      C    0.4672070871627814    0.8228926654078832   -0.0267890176191840
   C      C    0.4626210742639238    0.7764553720120798   -0.0840661263883482
   C      C    0.4118222124087070    0.7804843126465321   -0.1227512455456897
   C      C    0.7269214797202613    0.6264996407615860    0.0522604312473240
   C      C    0.6500414753173829    0.7260084020903523    0.0513297881350716
   C      C    0.6272944275323469    0.6497543874721344    0.0513233420937315
   C      C    0.6103444081159340    0.7074872928180036    0.0394449763009609
   C      C    0.5537353941022357    0.7455864821878495   -0.0029348921963342
   C      C    0.6860412269136502    0.6098595724789204    0.0386994497527028
   C      C    0.7047457312239437    0.5536071983113041   -0.0043175469270772
   C      C    0.8073657596961636    0.3632214440454565   -0.0904000648291401
   C      C    0.7545417503116693    0.3699447972972565   -0.0468879219076841
   C      C    0.7065831132141168    0.4217834777930232   -0.0194673941442889
   C      C    0.7128925220655271    0.4681961171822572   -0.0317181128520168
   C      C    0.7649690466130518    0.4624151152594515   -0.0829066156342265
   C      C    0.8118955864882309    0.4112383543308369   -0.1177254609012263
   C      C    0.8571170960908900    0.3078982004328391   -0.0831350991659762
   C      C    0.9110750083329464    0.3005764586700164   -0.0610845817018229
   C      C    0.9590910150597259    0.2486673537312961   -0.0285873254314133
   C      C    0.9515532910479318    0.2029931095986041   -0.0128403221536969
   C      C    0.8980760981708363    0.2099016975928980   -0.0344737677919533
   C      C    0.8512198149372078    0.2603298627558710   -0.0773492725718404
   C      C    0.0385037619673640    0.0200336326414042    0.0432649107502761
   C      C    0.0202146422015404    0.9411849206646851    0.0428160719361214
   C      C    0.9406498516551480    0.0389659684275235    0.0458179477213310
   C      C    0.9611905957428910    0.9802180597731608    0.0430753275393184
   C      C    0.9795788558434345    0.0586092903800503    0.0413692177033571
   C      C    0.9590197670107035    0.1170874103172757    0.0290567612763005
   C      C    0.7080524600104806    0.6849084353480981    0.0369554288171159
   C      C    0.7458017731444511    0.7029717285170457   -0.0097962408841477
   C      C    0.0583143937666911    0.9615292655201360    0.0326224020933878
   C      C    0.8329432457926021    0.8055232840077091   -0.0874419473680462
   C      C    0.8796156028883458    0.7528420953194155   -0.0438578323564407
   C      C    0.8761941150288955    0.7048319866257495   -0.0198520967608454
   C      C    0.8233514165501079    0.7110218984703756   -0.0348547671622339
   C      C    0.7765571981734651    0.7629600695830229   -0.0871239419592637
   C      C    0.7804226811163697    0.8098804310778769   -0.1193092291491936
   C      C    0.8375538805183655    0.8554386367835235   -0.0767505964982734
   C      C    0.8909309839163011    0.8501934203403754   -0.0697523719985603
   C      C    0.8934465003684822    0.8972741334611241   -0.0264065688943577
   C      C    0.8458537912114465    0.9502199492568860   -0.0049383395644097
   C      C    0.7927302162214391    0.9570383370937156   -0.0205803467585098
   C      C    0.7899187692187601    0.9088231212161878   -0.0537646351598006
   C      C    0.9236561572058247    0.9592507096959710    0.0342926771119258
   C      C    0.7848695161518539    0.5867922476124563    0.1309904216632803
   C      C    0.6318643992105751    0.7837938642071374    0.1278598527923624
   C      C    0.5878863284007860    0.6318668580270480    0.1322568507279285
   C      C    0.0779095280175426    0.0410988688101790    0.0796387264232335
   C      C    0.0434052566520039    0.8800609982911904    0.0748139760085334
   C      C    0.8793061395853946    0.0786628189935583    0.0696015237210076
   C      C    0.8828834504480103    0.0750418324541975    0.5204157880582289
   C      C    0.6917069618879031    0.1608915208781838    0.4125057075723561
   C      C    0.7406029822221932    0.1077393241719104    0.4108892384753822
   C      C    0.7905424701963067    0.1049883471099944    0.4544629153065193
   C      C    0.7952222992120215    0.1524487812500807    0.4848362566611661
   C      C    0.7480965374036719    0.2054408707494106    0.4771193290130392
   C      C    0.6969245285619015    0.2082664425583622    0.4434216920230261
   C      C    0.6368567082523490    0.1657015620263151    0.4044798051841179
   C      C    0.6310724835151915    0.1193587657183623    0.4502255304921889
   C      C    0.5793991895301189    0.1232710166390188    0.4797619843892922
   C      C    0.5323439463379007    0.1761857089228739    0.4672429083064716
   C      C    0.5372532996810349    0.2225462217290532    0.4117182123534520
   C      C    0.5881946647924086    0.2182643622330393    0.3746563046508797
   C      C    0.2734047032373618    0.3735575216605290    0.5522374697497945
   C      C    0.3499429402135603    0.2739642803593075    0.5526737414796243
   C      C    0.3731752301270800    0.3498102042915702    0.5502196876521421
   C      C    0.3898973168219393    0.2921304550045623    0.5383939210590518
   C      C    0.4461982318202086    0.2539146263315576    0.4937552171812057
   C      C    0.3145243897078117    0.3899013120302627    0.5386084563934761
   C      C    0.2958844816508160    0.4462347123463279    0.4961672146796821
   C      C    0.1932988407644741    0.6367060480334714    0.4106220355821836
   C      C    0.2461722648847945    0.6299539565658496    0.4542483081717042
   C      C    0.2941142907540468    0.5780627755915545    0.4820222228862800
   C      C    0.2877124615103499    0.5317010820648882    0.4698281414507982
   C      C    0.2355539159937751    0.5375592317649406    0.4185813825061844
   C      C    0.1886203042576817    0.5887890256165106    0.3834547961148507
   C      C    0.1435437962246162    0.6919913987367728    0.4173375160887965
   C      C    0.0898592448821833    0.6991376568956003    0.4453849708406054
   C      C    0.0419428676011433    0.7510085811316120    0.4784770026524157
   C      C    0.0494605689235528    0.7967784509650566    0.4892279796003057
   C      C    0.1026872079298556    0.7900200497508284    0.4615030035115376
   C      C    0.1493240880766436    0.7396267883674839    0.4172259359171333
   C      C    0.9622296285272077    0.9792426087973751    0.5460581731035921
   C      C    0.9793653961968286    0.0588079618699271    0.5462518505761217
   C      C    0.0598004294912892    0.9613586129092253    0.5429056825732896
   C      C    0.0384513929819308    0.0203114755265950    0.5420099854839378
   C      C    0.0212494561769905    0.9412332863262273    0.5402827720863732
   C      C    0.0420584591373236    0.8827078237335426    0.5260985473637640
   C      C    0.2920433617096730    0.3152024548817461    0.5376509807658636
   C      C    0.2540530612717440    0.2973516882054098    0.4916030825328564
   C      C    0.9416773015039100    0.0379242349151006    0.5393066681918117
   C      C    0.1654508440621103    0.1963435062931152    0.4095840229261599
   C      C    0.1189445183906264    0.2492410753125622    0.4505048220950675
   C      C    0.1228966649852898    0.2969614680730677    0.4750440072415165
   C      C    0.1760206239092160    0.2902057728152527    0.4629616710107138
   C      C    0.2226354868448916    0.2379560239442793    0.4137544254397433
   C      C    0.2183060073836326    0.1913659456825351    0.3809017907182792
   C      C    0.1606393226593262    0.1465744857228990    0.4210322940921348
   C      C    0.1073080827054379    0.1516025948708142    0.4225089652495320
   C      C    0.1047753976216097    0.1045716342444880    0.4674170311244840
   C      C    0.1525059444299129    0.0520316911663736    0.4965520934139079
   C      C    0.2056073079506988    0.0453633473762517    0.4861272381286562
   C      C    0.2082825358156652    0.0935270158957003    0.4510135608058291
   C      C    0.0752348481497135    0.0421705682438175    0.5304192259026672
   C      C    0.2159923905966070    0.4131910673518760    0.6344580635558615
   C      C    0.3680122991857832    0.2163217859145159    0.6306923942041084
   C      C    0.4132409194785501    0.3673129507304213    0.6270368145475663
   C      C    0.9235022275372327    0.9574746396489813    0.5842766981214867
   C      C    0.9562294143038166    0.1198546130618722    0.5791577710504614
   C      C    0.1214934547626759    0.9218585907589734    0.5568198501864083
   N      N    0.1567818032959375    0.9389150250309836   -0.0285203290970438
   N      N    0.1482526736436332    0.8658419641160424    0.0055076133345645
   N      N    0.5159972261820913    0.7312351088676544   -0.0775371851134377
   N      N    0.5227701469430850    0.8030464088985448    0.0147842400060659
   N      N    0.7574998807258573    0.5151794778457444   -0.0746672753899372
   N      N    0.6772582359249881    0.5237335084896985    0.0078390310159942
   N      N   -0.0128752349969662    0.1470224256848784    0.0261364587487755
   N      N    0.9038743674598708    0.1585080468402479   -0.0036921287232363
   N      N    0.7312093298987157    0.7554381394861226   -0.0819643718895045
   N      N    0.8036204488204753    0.6753965051413940    0.0029940186094820
   N      N    0.9386631583524382    0.9039396596844160    0.0035333994708442
   N      N    0.8651843086052972   -0.0135794133641066    0.0334511280931833
   N      N    0.8432395629908069    0.0598591266668816    0.4793236180380732
   N      N    0.8509885576448147    0.1331105140635142    0.5241260988613388
   N      N    0.4840761548419153    0.2679952405878388    0.4187260425577836
   N      N    0.4767930830340723    0.1963315053737266    0.5091670113011915
   N      N    0.2430299346636388    0.4847728442930483    0.4261922883962295
   N      N    0.3233586493229870    0.4760943199934669    0.5090475773138831
   N      N    0.0141119569162672    0.8526954691553803    0.5279078130334208
   N      N    0.0969298521742508    0.8415065927382251    0.4889899297418100
   N      N    0.2683524628049371    0.2448252145678525    0.4216832961510528
   N      N    0.1962088921747528    0.3254671730380631    0.5011456881353664
   N      N    0.0596999596745504    0.0973883185781034    0.4931422131416881
   N      N    0.1334988671733782    0.0157317593809402    0.5361479943480810
   H      H    0.2611896099419506    0.9287908943951437   -0.1129118679706588
   H      H    0.2485281594739004    0.7558419705810079   -0.0159229415215752
   H      H    0.3400269196111055    0.7492962391030052   -0.0598647133637511
   H      H    0.3311427649247081    0.9194416311907923   -0.0187328306787883
   H      H    0.4226064721647972    0.9120198867826744    0.0302913783400556
   H      H    0.4096015458484039    0.7439107548580979   -0.1657459908607881
   H      H    0.1471795932195749    0.9784933770208037   -0.0555639832530888
   H      H    0.1310542218778519    0.8413910675516642    0.0016041688323649
   H      H    0.5273009070520932    0.6917159198512862   -0.1148459336096154
   H      H    0.7866701903036259    0.5254940247755473   -0.1075121254896001
   H      H    0.6379774073960106    0.5402914009823356    0.0618738369452064
   H      H    0.7508232412920299    0.3333367267424021   -0.0217835668085147
   H      H    0.6668186145498478    0.4252740803837631    0.0202125087430154
   H      H    0.8515214553096828    0.4081863192258335   -0.1553456790959572
   H      H    0.9158893229895024    0.3370172773171836   -0.0620638890529240
   H      H   -0.0000578862760013    0.2448686084439333   -0.0110161585007598
   H      H    0.8110618246122719    0.2630042295133840   -0.0990146551602538
   H      H    0.0291412405746626    0.1285593994378803    0.0195414486292547
   H      H    0.8731357285142921    0.1501625544289601   -0.0327279701038749
   H      H    0.9199529483236794    0.7492603682405883   -0.0159399390685151
   H      H    0.9128643828635339    0.6650953472020764    0.0198149804114934
   H      H    0.7435265745860562    0.8493665242585412   -0.1583767234733473
   H      H    0.9290941105488384    0.8104638216041721   -0.0921027427251544
   H      H    0.7549777972694189   -0.0024192254758315   -0.0031483174350396
   H      H    0.7487649203808844    0.9130032912851314   -0.0548575718754227
   H      H    0.8407527088868626    0.0281254979539866    0.0192765286150254
   H      H    0.9782002466414886    0.8736948093337016   -0.0260975253501675
   H      H    0.5385029739704393    0.8257195606987759    0.0744507259885793
   H      H    0.6913394900202061    0.7848105539371065   -0.1131149865752740
   H      H    0.8265716995473200    0.6364070750627416    0.0593103112150399
   H      H    0.7391866251158501    0.0699079862780739    0.3836777208260458
   H      H    0.7503721863837570    0.2429859367624706    0.5020465322227750
   H      H    0.6593296878078251    0.2491079256943615    0.4500780093037982
   H      H    0.6682785062594906    0.0789529988939433    0.4754473771379313
   H      H    0.5764843277063187    0.0869060359541719    0.5213400079329056
   H      H    0.5906712326313786    0.2548084115424805    0.3330396856036796
   H      H    0.8534136688361580    0.0205965900983324    0.4427934386690283
   H      H    0.8679959379663260    0.1577483853820857    0.5264721661351587
   H      H    0.4733260745226938    0.3076159253423723    0.3854625138271240
   H      H    0.2136349670959730    0.4746037984256117    0.3951280910505150
   H      H    0.3629497520907196    0.4593188009502713    0.5607343406742668
   H      H    0.2498658810798862    0.6665998432939129    0.4792122876476876
   H      H    0.3339502219083451    0.5744721404904088    0.5216617159975357
   H      H    0.1489142039442517    0.5920129400994112    0.3452168488915403
   H      H    0.0852959221771202    0.6625426200403983    0.4497972262561997
   H      H    0.0012337528641183    0.7547732881513241    0.5003541531065031
   H      H    0.1892359127043078    0.7370281876895104    0.3902280782258968
   H      H    0.9720676341932383    0.8710375395465585    0.5283429556277979
   H      H    0.1271761957401513    0.8500432761417540    0.4536621388422368
   H      H    0.0783725825764915    0.2531727066839460    0.4759937382814916
   H      H    0.0863639298665502    0.3369261948090818    0.5126144667750938
   H      H    0.2550866105943068    0.1516131271715238    0.3443959278128719
   H      H    0.0692654649180898    0.1911751291219682    0.3950087728360531
   H      H    0.2433311482406595    0.0050975106929022    0.5095843374306867
   H      H    0.2492715883177858    0.0896903335584850    0.4550584753304440
   H      H    0.1584380842219255    0.9739600215381291    0.5283278716505183
   H      H    0.0203148456746693    0.1269360901738681    0.4567809705571352
   H      H    0.4608162596059576    0.1737208617490192    0.5671500966613373
   H      H    0.3081468887434625    0.2150403559169563    0.3923489928165048
   H      H    0.1733686772379517    0.3647797398378254    0.5542103553416694
   H      H    0.0525298977886572    0.8543682554491480    0.9345292554413590
   H      H    0.0171123792580825    0.8715018464373123    0.1739104794307816
   H      H    0.0813901477942704    0.8624205962724873    0.1648387340368116
   H      H    0.8598716434781221    0.0606097188776408    0.1599764766937417
   H      H    0.8549228860049509    0.0946274309501881    0.9258140303764927
   H      H    0.8707416604326387    0.1140546412849314    0.1657690337697890
   H      H    0.0932919481365137    0.0523261845297152    0.9409699297617756
   H      H    0.1140777017621071    0.0120823762881118    0.1699514930960901
   H      H    0.0591156672359536    0.0772223458743217    0.1782379520816190
   H      H    0.9425662800075021    0.9219179815378735    0.6863467897613594
   H      H    0.9086444461334435    0.9452345745733596    0.4465792959674541
   H      H    0.8869306849978098    0.9866431566022572    0.6715309710826852
   H      H    0.1441685834906974    0.9083319461307888    0.4094480180203937
   H      H    0.1314894623155976    0.8850581269720039    0.6470399087058110
   H      H    0.1418964074392179    0.9384009873087046    0.6504096779389096
   H      H    0.9198482301820132    0.1369641725029368    0.6770589948876301
   H      H    0.9446134565401778    0.1460408589933854    0.4389916378079113
   H      H    0.9840402620022031    0.1282655208680835    0.6699857849724579
   H      H    0.8194785001277128    0.5695838652221612    0.0173997222172217
   H      H    0.7865744545260167    0.5507126629991121    0.2058012586952309
   H      H    0.7964339868968356    0.6069060611937407    0.2511277024884882
   H      H    0.6010944015035251    0.7953009371865741    0.2518124433086452
   H      H    0.6131514226914051    0.8182919515683245    0.0138718569798511
   H      H    0.6669279566399983    0.7854769297624665    0.1977538488050391
   H      H    0.6082519656577305    0.6005662757922670    0.2542631116173616
   H      H    0.5707252301016522    0.6140964331477993    0.0204021719396377
   H      H    0.5514873484411809    0.6667863110473666    0.2053085548731998
   H      H    0.2048041253542318    0.3925989390922457    0.7537130123121489
   H      H    0.1806506916304304    0.4315320844631189    0.5230826543121838
   H      H    0.2151922746871038    0.4486318898589140    0.7111359447441096
   H      H    0.3859093990389858    0.1818046955240352    0.5170023827347543
   H      H    0.3330884467289891    0.2149988364192829    0.7030782944120002
   H      H    0.3994681999841397    0.2046009164461715    0.7528212742752889
   H      H    0.4299928673855349    0.3847966158446917    0.5124315360291670
   H      H    0.4497924983451605    0.3323146230820250    0.6995972642850633
   H      H    0.3936849931425862    0.3987466840704028    0.7486283372830496
