# Supplementary material for: Aromatic Amine-Functionalized Covalent Organic Frameworks (COFs) for CO2/N2 Separation
Source: ACS Appl Mater Interfaces. 2023 Jan 17;15(4):5118–27. doi: 10.1021/acsami.2c17672 (PMC9906623; doi:10.1021/acsami.2c17672)
Supplement: Supplementary file 4 — am2c17672_si_004.cif [file am2c17672_si_004.cif]

data_flat_eclipsed_BD_COF_Me3TFB
_cell_length_a    29.599109
_cell_length_b    29.643637
_cell_length_c     3.523034
_cell_angle_alpha    87.361418
_cell_angle_beta     88.960433
_cell_angle_gamma    59.212457
loop_
_symmetry_equiv_pos_as_xyz
+x,+y,+z
loop_
_atom_site_type_symbol
_atom_site_label
_atom_site_fract_x
_atom_site_fract_y
_atom_site_fract_z
   C      C    0.0253702998545308    0.0287122553882262   -0.1339097462598352
   C      C    0.9711255282637624    0.0545990451636109   -0.0574912738934783
   C      C    0.9461039746362868    0.0260827611598011    0.0412650466329436
   C      C    0.9753082012020257    0.9708248093094108    0.0351610678637700
   C      C    0.0296453181305904    0.9439459948976191   -0.0383266118061266
   C      C    0.0548241432844702    0.9732157648955070   -0.0976760359258432
   C      C    0.1117350854951921    0.9473831852349519   -0.1043133601680720
   C      C    0.9376587509443957    0.1118620351559099   -0.0728313512271720
   C      C    0.9507304587311808    0.9392750540831304    0.0959233321533624
   C      C    0.9136154852306305    0.1964204724121581    0.0889762702995145
   C      C    0.9328409245004284    0.2292426712277558    0.1927476398134278
   C      C    0.8592905002934559    0.2191179630422993    0.0312651157527784
   C      C    0.8975494602283254    0.2831900151651590    0.2187926601092522
   C      C    0.8249317405485231    0.2722363836146436    0.0639059251744416
   C      C    0.8434894417390469    0.3058076613344538    0.1537506052545777
   C      C    0.1952729806174942    0.8848843783433079    0.0873646236425077
   C      C    0.2301215422890067    0.8305412962041593    0.0420410093270251
   C      C    0.2154994335620124    0.9178281432476942    0.1381387624040697
   C      C    0.2838749003509627    0.8117972421119696    0.0310078465774602
   C      C    0.2690747561281022    0.8983847456123581    0.1298038711902982
   C      C    0.3042913881905313    0.8449277637563771    0.0684704535523516
   C      C    0.8869694592939443    0.9184265576152864   -0.0172352362474870
   C      C    0.8318999797081872    0.9393819561651776   -0.0262542502132096
   C      C    0.9210632842876714    0.8639061301018243   -0.0354881580699492
   C      C    0.8130365085714085    0.9048502580506257   -0.0352015746737388
   C      C    0.9017938419407587    0.8303687603201872   -0.0498334468850162
   C      C    0.8471916969169584    0.8504231842698641   -0.0437212729644742
   C      C    0.8072667394250905    0.3629597113211293    0.1664944820336706
   C      C    0.8242723132318283    0.3960947304833682    0.2953919136328572
   C      C    0.7550376991616938    0.3861776871269720    0.0398272136451230
   C      C    0.7914396768970899    0.4500708144058603    0.2680717945407962
   C      C    0.7207090410624671    0.4404939611491291    0.0229796767283389
   C      C    0.7402935387185973    0.4731752129170650    0.1207669866152711
   C      C    0.3612182640530671    0.8238015406858618    0.0447325884941947
   C      C    0.3836664326189937    0.8522458182032021    0.1683073486866426
   C      C    0.4479680766862938    0.7546415256392800   -0.1370953911017894
   C      C    0.4376532106906899    0.8328683181190667    0.1432720299595301
   C      C    0.4707951055115584    0.7826607669278848   -0.0073880163610794
   C      C    0.8267336794138010    0.8146433618170421   -0.0475428276735823
   C      C    0.7770045452605601    0.8311313251449151   -0.2043817178572318
   C      C    0.8571104613820255    0.7629788293242477    0.1020223821101851
   C      C    0.7582837264670823    0.7968667678349595   -0.2024606116528966
   C      C    0.8389651483299719    0.7278457069522658    0.1046106490761894
   C      C    0.7881522511712767    0.7453397954502925   -0.0458139181183327
   C      C    0.6436230366930589    0.6391587924416721   -0.1570079919253329
   C      C    0.6150504362885438    0.6941508672563486   -0.1126792354227363
   C      C    0.6421905476141644    0.7217284052758905   -0.0853113504719407
   C      C    0.5583598946477446    0.7175610880282504   -0.0742812163240454
   C      C    0.6980537198445657    0.6934889313240026   -0.0741932657060830
   C      C    0.7227522045455936    0.7246427110686516   -0.0289960263418732
   C      C    0.7268415538115021    0.6379181281583389   -0.0924648320207704
   C      C    0.6988982480179412    0.6111035527346839   -0.1141878506640076
   C      C    0.7279074219589292    0.5540051959401815   -0.0692359927650848
   C      C    0.8898155119289965    0.0548070896910880    0.1707958238287282
   C      C    0.0510386958115379    0.0594616988962607   -0.2594731749120445
   C      C    0.0586023721958975    0.8855298311201869   -0.0929790786184766
   C      C    0.6118554757948212    0.7809367898352494   -0.0915271356686325
   C      C    0.7860325727050268    0.6079688161016819   -0.0875541289997106
   C      C    0.6156433386377914    0.6119894388131587   -0.2859642961647904
   C      C    0.3944467242353034    0.7746218851545597   -0.1134095384268655
   H      H    0.1294027121154637    0.9678603283203606   -0.2551551570329687
   H      H    0.8988161595256294    0.1272967755540646    0.7929177031013346
   H      H    0.9745989446137717    0.9005141303217756    0.2430212918663343
   H      H    0.9135246035935777    0.3077625606940851    0.2886971137172754
   H      H    0.7831031816231359    0.2877280913429543    0.0218824204683128
   H      H    0.3104485061996058    0.7699196487341357   -0.0046870724807384
   H      H    0.2834211093336386    0.9251755560567499    0.1667624771361170
   H      H    0.7706388815274520    0.9208564999144728   -0.0263070315082672
   H      H    0.9288667655149582    0.7885124983469801   -0.0820728364126826
   H      H    0.8628746877654997    0.3797766453850824    0.4258238716574608
   H      H    0.7407127849378249    0.3619308715561720   -0.0688596299605827
   H      H    0.3776641818140468    0.7537496112761757    0.7577488264019978
   H      H    0.3591278766801270    0.8897808560822280    0.3000813043673065
   H      H    0.7548096812150363    0.8696059093674421   -0.3499895695378681
   H      H    0.8950304011931041    0.7503136048705762    0.2347282896865580
   H      H    0.5454353292064733    0.6887386029353270   -0.0576597403792170
   H      H    0.6954808068607876    0.7659872670972071    0.0338023617684190
   H      H    0.7701116535975788    0.5331163053129404   -0.1347933125383557
   H      H    0.8812083215166676    0.0900039114667621    0.3203907049798774
   H      H    0.8620194565902065    0.0675431429828972    0.9310965989797556
   H      H    0.8820763460891945    0.0293762812732429    0.3622874700305864
   H      H    0.0666785570950123    0.0699210859618950   -0.0200152168693299
   H      H    0.0836797428210963    0.0371908622636403    0.5466039311265828
   H      H    0.0220902577004338    0.0960863177882386    0.5919320949008009
   H      H    0.0721106676796396    0.8620573026196745    0.1754510153002473
   H      H    0.0330708798444074    0.8746182594107830    0.7643619585200335
   H      H    0.0934410807670103    0.8740951953662303    0.7313388185642143
   H      H    0.8015660120946253    0.6021634444150606    0.2028815975022449
   H      H    0.8030314577777240    0.5691343472681583    0.7935756034485971
   H      H    0.8006751927214584    0.6307244039293072    0.7580902065493467
   H      H    0.6013163252146134    0.5970975897143737   -0.0505637739470057
   H      H    0.5819230336802063    0.6391866221667840    0.5333287199183738
   H      H    0.6422964090922280    0.5784656116726491    0.5439107541122783
   H      H    0.6064156941893263    0.7959756237014517    0.1953078128538432
   H      H    0.6319963966380163    0.7974123558588193    0.7406507773794784
   H      H    0.5723845117657099    0.7961975041854642    0.7936523467078848
   H      H    0.9633017425322170    0.8483469898036008   -0.0578536340479551
   H      H    0.7211682476278282    0.8087533929337297   -0.3448677081820187
   H      H    0.8048069803306145    0.4755696958523433    0.3689855075325747
   H      H    0.8433939493314121    0.1943309013107605   -0.0343234969832369
   H      H    0.1879796605189700    0.9593379989070663    0.1855577455084755
   H      H    0.4723796439536904    0.7178815479043176   -0.2788674258181871
   H      H    0.4993929838521044    0.8390255146074338    0.2862380872537905
   H      H    0.4424695193355989    0.8838073377468166    0.4864209053952139
   H      H    0.2262775836610106    0.7716747064933710    0.7961033114042841
   H      H    0.1699739241030330    0.8186878319776151   -0.0205462846859838
   H      H    0.0053457808364671    0.1675427030876097    0.2822760466141693
   H      H   -0.0042251798754122    0.2234425461066143    0.4645853241111248
   H      H    0.6625573809093280    0.4436132608054688    0.6986419148271849
   H      H    0.6519636423117773    0.5019698107550514   -0.1684235593122621
   H      H    0.7666845572510175    0.0077682647016347    0.8107974421828903
   H      H    0.8183627814532384    0.0126405834592140   -0.0586002460759836
   H      H    0.8477885436405315    0.6588380618323395    0.2938637530912624
   H      H    0.8922851044706437    0.6712615612931794    0.4750028598444995
   N      N    0.9867211445123033    0.2075551343450390    0.2492902962807191
   N      N    0.7980061044264160    0.9936315216734265   -0.0087886057221142
   N      N    0.6686457010565627    0.4630020154381322   -0.0956895594258599
   N      N    0.2098775405038359    0.7973579739793318    0.0089096390171080
   N      N    0.4595940558165025    0.8618690025313628    0.2556710992851812
   N      N    0.8695839791051294    0.6761704348757053    0.2449659309598206
   N      N    0.1416661005603946    0.9031875838578507    0.0767639595173770
   N      N    0.9503142702036053    0.1427504238361961    0.0766241059571236
   N      N    0.9043750703322160    0.9540193470326207   -0.0299496937688668
   N      N    0.5237512599433796    0.7665853020033688   -0.0351443211793211
   N      N    0.7723282267578906    0.7086621069143892   -0.0523077455691974
   N      N    0.7072304031889912    0.5272053704940497    0.0602243970423350
