# Supplementary material for: Aromatic Amine-Functionalized Covalent Organic Frameworks (COFs) for CO2/N2 Separation
Source: ACS Appl Mater Interfaces. 2023 Jan 17;15(4):5118–27. doi: 10.1021/acsami.2c17672 (PMC9906623; doi:10.1021/acsami.2c17672)
Supplement: Supplementary file 5 — am2c17672_si_005.cif [file am2c17672_si_005.cif]

data_flat_staggered_BD_COF_Me3TFB
_cell_length_a    29.304123
_cell_length_b    29.706226
_cell_length_c     6.521077
_cell_angle_alpha    90.294362
_cell_angle_beta     90.809325
_cell_angle_gamma    60.491429
loop_
_symmetry_equiv_pos_as_xyz
+x,+y,+z
loop_
_atom_site_type_symbol
_atom_site_label
_atom_site_fract_x
_atom_site_fract_y
_atom_site_fract_z
   C      C    0.0284290239024644    0.0322725945080420    0.0194815080681900
   C      C    0.9732588586573381    0.0592911599554799    0.0467427396698108
   C      C    0.9446904372807876    0.0320228209212242    0.0477333219860585
   C      C    0.9722391766396837    0.9773877409404490    0.0338306099948927
   C      C    0.0279713349796473    0.9496573298330998    0.0318549767870959
   C      C    0.0554722871002007    0.9775465169805094    0.0155191900077658
   C      C    0.1125281581935861    0.9515657664141494    0.0040729669883540
   C      C    0.9428241015141721    0.1150631482620069    0.0624492033039562
   C      C    0.9460585409196203    0.9467035031247726    0.0244812431722605
   C      C    0.9218300165235717    0.2002126577151751    0.0130044411416535
   C      C    0.9426246885220708    0.2344283287884899    0.0000271425165557
   C      C    0.8671433723690802    0.2210121572983062    0.9992975227655441
   C      C    0.9081006976978936    0.2875277448855079   -0.0194774793339430
   C      C    0.8336571521961730    0.2736519369668854   -0.0198917119228594
   C      C    0.8535377207750122    0.3082847448198436   -0.0279404631055852
   C      C    0.1957439588348059    0.8862448830038335    0.9258651864718246
   C      C    0.2287307398188927    0.8323665239771079    0.9581857071434299
   C      C    0.2180654339633749    0.9168095700289290    0.8717136207646119
   C      C    0.2830548272524638    0.8118268954641590   -0.0514639501567914
   C      C    0.2719386910082701    0.8954434432129974   -0.1434007583019634
   C      C    0.3055425271053942    0.8425922630026871   -0.0999744656983482
   C      C    0.8802649783658761    0.9265315855226267    0.9703228060569975
   C      C    0.8256726347719850    0.9457412931588659   -0.0034069626496029
   C      C    0.9127981168717311    0.8734708027655794    0.9327304839513193
   C      C    0.8068299902937067    0.9106420418723571   -0.0003627059481228
   C      C    0.8931241739380877    0.8396760003289202   -0.0719317138853772
   C      C    0.8396980388230839    0.8575533337200142   -0.0334736977118148
   C      C    0.8181480445508202    0.3646632098545883   -0.0405456626901419
   C      C    0.8382967105079135    0.3991019168809052   -0.0360185676684691
   C      C    0.7634774547522057    0.3857754179459547   -0.0526641276464279
   C      C    0.8049144047800320    0.4519625045257654   -0.0320978511770816
   C      C    0.7291306194023157    0.4391379870125841   -0.0509047936344285
   C      C    0.7503131735631571    0.4728410069673269   -0.0334792283986562
   C      C    0.3629318554669324    0.8203263327854285   -0.0981854914680828
   C      C    0.3850622447480588    0.8524260877290307   -0.0694098343137867
   C      C    0.4506431501794428    0.7461716479921733    0.9029829640724371
   C      C    0.4393002255358465    0.8326015324314200    0.9442556682082032
   C      C    0.4727201698102622    0.7780685502426616    0.9411192574659331
   C      C    0.8191685834726022    0.8212572806558914   -0.0259510104308966
   C      C    0.7648016929521433    0.8392729390508822   -0.0376248022828053
   C      C    0.8531635816515372    0.7680186016001397   -0.0002076633644846
   C      C    0.7457755293273550    0.8051742903929487   -0.0198224505631252
   C      C    0.8346221698957148    0.7328491042049716    0.0140190524807697
   C      C    0.7796927262926531    0.7518460945363331    0.0055699715523367
   C      C    0.6409809658905731    0.6373918039504801    0.0905448835388031
   C      C    0.6120024761176357    0.6919453011917025    0.0694515580742777
   C      C    0.6382758322861044    0.7206757349300499    0.0462015802775252
   C      C    0.5550347978974951    0.7162004389365385    0.0591168732409680
   C      C    0.6930867335440050    0.6943176014588371    0.0173054867202818
   C      C    0.7170637206146809    0.7261296735644656    0.9728489357101465
   C      C    0.7220931266292544    0.6398641408762462    0.0214724349823755
   C      C    0.6956101727467149    0.6121261052366176    0.0629545669042168
   C      C    0.7277630623055946    0.5556697960734494    0.0686940201390909
   C      C    0.8859230824620375    0.0597653098276460    0.0579666051289547
   C      C    0.0574602374548337    0.0615336718882490   -0.0110362265455758
   C      C    0.0569591275160785    0.8917381755494699    0.0497059408928465
   C      C    0.6097123684599122    0.7787661648594102    0.0678948257822824
   C      C    0.7795015119420687    0.6103812058560855   -0.0302550699162196
   C      C    0.6134451531465238    0.6074792835579678    0.1430004021067114
   C      C    0.3968954775118158    0.7666844041351154   -0.1193143296510926
   C      C    0.9722150098271812    0.9644536300133566    0.5359725355689138
   C      C    0.0276739309576575    0.9381646029735478    0.5284133113506985
   C      C    0.0554739103164838    0.9657400821546441    0.5097638271006915
   C      C    0.0276231372452210    0.0202174808816244    0.5188258126887718
   C      C    0.9726120600253977    0.0470689338172095    0.5452516091221442
   C      C    0.9446973392187105    0.0193758127326920    0.5440848678570418
   C      C    0.8877543865758986    0.0461761258363019    0.5500543564302044
   C      C    0.0599513257652769    0.8821249758674694    0.5394124647034898
   C      C    0.0519058583178195    0.0524336906635092    0.4921083661288735
   C      C    0.0829156566767747    0.7966640535414126    0.4881301661745429
   C      C    0.0660021061071003    0.7605398742206619    0.5340422022596147
   C      C    0.1346816742619592    0.7785720064293206    0.4241692465932880
   C      C    0.1021208845939679    0.7078067545589606    0.5208873031778557
   C      C    0.1696883402791511    0.7260307933637229    0.4074134076248280
   C      C    0.1538140729115685    0.6897802073351352    0.4570032928514328
   C      C    0.8039751189710137    0.1140083673449969    0.4904558951123903
   C      C    0.7709959753075043    0.1677995656690571    0.5273020190905351
   C      C    0.7813433458160246    0.0841245981715293    0.4257254630311703
   C      C    0.7165892725121449    0.1886872334613426    0.5084236491215438
   C      C    0.7275994414964245    0.1056703336685332    0.4039208368157491
   C      C    0.6941629613032410    0.1583077472960328    0.4493295279084831
   C      C    0.1150295536924315    0.0772751826972713    0.5110492220261135
   C      C    0.1665315500876242    0.0615024418148431    0.4413046710477460
   C      C    0.0830687525999852    0.1287319420393031    0.5738103291253329
   C      C    0.1838358057340854    0.0978296062996317    0.4385134358673890
   C      C    0.1009887865741824    0.1641393905665206    0.5713614784107408
   C      C    0.1519920882864947    0.1489764670172014    0.5042804413028644
   C      C    0.1899437148531851    0.6337845163956368    0.4418979434441853
   C      C    0.1700934412094351    0.5999072941373091    0.4031289685667793
   C      C    0.2442378764718496    0.6129824415197247    0.4675808379709799
   C      C    0.2034133109926929    0.5469718833719042    0.4064302550970563
   C      C    0.2787702990840297    0.5595269553898143    0.4636613011178873
   C      C    0.2574312254591662    0.5258770727185087    0.4436041329390852
   C      C    0.6368496452917116    0.1802007259079153    0.4426557220558797
   C      C    0.6156930841430988    0.1475728051499508    0.4748450859559982
   C      C    0.5484892177152190    0.2529919427896126    0.4232411811841337
   C      C    0.5616658726786468    0.1664819598542566    0.4831116458765007
   C      C    0.5273858448317165    0.2205918233311751    0.4645593418520326
   C      C    0.1726337506179415    0.1853002916789196    0.5123601926736157
   C      C    0.2257530578673384    0.1672079011007569    0.5638398430583050
   C      C    0.1398429359572278    0.2384101576660755    0.4780044118780684
   C      C    0.2450591506963748    0.2013711072243702    0.5753789477984345
   C      C    0.1587840906296004    0.2734792031707929    0.4892881180775847
   C      C    0.2128645859462240    0.2543993394166738    0.5348051549856271
   C      C    0.3592593775677989    0.3615980750017380    0.5860038651164121
   C      C    0.3872099638768527    0.3069282427696953    0.5697648591558517
   C      C    0.3597939242682412    0.2789947164151437    0.5514646021198437
   C      C    0.4442707733148871    0.2821526818906978    0.5647330847277302
   C      C    0.3046369934527187    0.3061624679810199    0.5236873117486847
   C      C    0.2787460778611697    0.2750994931804360    0.4996822723669253
   C      C    0.2770149620923079    0.3608598246878021    0.5126853826075373
   C      C    0.3046442851885098    0.3880519082513869    0.5481565174990088
   C      C    0.2745663350454901    0.4446897460470195    0.5411735269843659
   C      C    0.1130450446314426    0.9368892088745084    0.4650997286377218
   C      C    0.9441873562950353    0.9336558900494921    0.5320217183728035
   C      C    0.9451532544553979    0.1043643855917166    0.5819845594657929
   C      C    0.3880517686515900    0.2210396480458218    0.5787554055917861
   C      C    0.2196975424862721    0.3898609517616363    0.4533552596383639
   C      C    0.3874820031613356    0.3904343836199996    0.6505340694286317
   C      C    0.6022373210702848    0.2333910830923621    0.4105778557754864
   H      H    0.1310009726595795    0.9738359106984330    0.0593205076635040
   H      H    0.9017900836722931    0.1297841698627215    0.1029835491141693
   H      H    0.9715725360409694    0.9054326956802341    0.0562089699916173
   H      H    0.9252078479719346    0.3127172439866086   -0.0296471212707225
   H      H    0.7916860184187816    0.2876830629679510   -0.0289308752261965
   H      H    0.3083249780092700    0.7710033238197221   -0.0137634133072743
   H      H    0.2880176021521807    0.9196631011306455   -0.1933667758479840
   H      H    0.7655570793573192    0.9255388605240418    0.0343871453261691
   H      H    0.9193308901957357    0.7992585393397488   -0.1094331079015920
   H      H    0.8803649160970299    0.3846717819123887   -0.0364029277092345
   H      H    0.7463495066771266    0.3605244131732942   -0.0610231740638935
   H      H    0.3595639746915084    0.8940770946684441   -0.0515050623566154
   H      H    0.7372803229017669    0.8803171056004485   -0.0579436713608881
   H      H    0.8953145093697586    0.7532052225307950    0.0144755738450255
   H      H    0.5371674800269096    0.6941586883841113    0.1213671352096161
   H      H    0.6929014703754960    0.7608855668834512    0.8787486363613328
   H      H    0.7650529296398308    0.5395545988836686    0.1564334869743969
   H      H    0.8210952213679963    0.4780824399416249    0.9670420909935105
   H      H    0.4767850854704599    0.7046296146645924    0.8853650200248195
   H      H    0.8501360099901714    0.1956271425459832   -0.0001910970827502
   H      H    0.1921757155459762    0.9575311833717169    0.8338884613299178
   H      H    0.3810361116965243    0.7412763414245405   -0.1569920510095107
   H      H    0.7035122113157072    0.8201433300604177   -0.0191104885185268
   H      H    0.9542484949201612    0.8583937082267580   -0.0987974249265053
   H      H    0.8698380034525053    0.0226629396851625    0.5915161633231587
   H      H    0.1007058980131790    0.8682819352740576    0.5900411812197244
   H      H    0.0249097921958227    0.0919645444145823    0.4380438776932485
   H      H    0.0898453431846199    0.6800511015471894    0.5652791248348138
   H      H    0.2087547880818049    0.7131405715620769    0.3477996115290405
   H      H    0.6911672648553472    0.2292455966694897    0.5481995400109116
   H      H    0.7115405164703873    0.0819454517939442    0.3448515803289733
   H      H    0.2229885213598740    0.0860573372046913    0.3813830433525221
   H      H    0.0764718751547784    0.2027613135465285    0.6333892902423016
   H      H    0.1286653479694507    0.6154181280417159    0.3666358868081455
   H      H    0.2601727549767778    0.6387892738107884    0.4974956001905754
   H      H    0.6421003986576276    0.1064488497999769    0.5018873207570054
   H      H    0.2510523003753784    0.1265843377963134    0.6031027767075851
   H      H    0.0985435936611544    0.2529346155967827    0.4387096342961613
   H      H    0.4620049521458217    0.3046177851927776    0.6266146718615074
   H      H    0.3036122164175084    0.2355946227626715    0.4413590889592253
   H      H    0.2351271842053668    0.4631410856335539    0.6089270683225977
   H      H    0.1880691141418341    0.5207824619700563    0.3750644690898930
   H      H    0.5216546976310411    0.2939669347583627    0.3936739290023156
   H      H    0.1466444470872718    0.8063121550317514    0.3761640086475277
   H      H    0.8066426114298285    0.0438397920305717    0.3828853232480167
   H      H    0.6175091718883962    0.2589978029442744    0.3705703944018077
   H      H    0.2856183968935536    0.1874205524511568    0.6241156066855749
   H      H    0.0445444202744242    0.1404296831327643    0.6369494761290992
   H      H    0.3972473306987834    0.2004135433005279    0.4309107819116215
   H      H    0.3641921984841780    0.2090675696574855    0.6670834474499799
   H      H    0.4254172977854821    0.2079000509455923    0.6600042491124515
   H      H    0.2113506900217312    0.3691062238141050    0.3316546500133313
   H      H    0.2077926172227154    0.4288189984757285    0.3967768591339976
   H      H    0.1945299533453559    0.3930353736303080    0.5823889691268681
   H      H    0.4095397267974516    0.3948328897863042    0.5241575775037978
   H      H    0.4153508275755363    0.3700764754845658    0.7763004513405909
   H      H    0.3595545044597167    0.4292802381093391    0.7038098587667181
   H      H    0.5766187202901124    0.7910638376878203    0.1720629886979929
   H      H    0.5933606147442761    0.7988163825035770    0.9210847349281261
   H      H    0.6359335343629896    0.7920107939570776    0.1315810288921208
   H      H    0.7907419774032308    0.6332590344470210    0.8729484487613145
   H      H    0.7890374371194666    0.5742887858131621   -0.1107109359684729
   H      H    0.8044652892953926    0.6000204087411481    0.1089272018004928
   H      H    0.6414908570255079    0.5677948263624765    0.1877364619233070
   H      H    0.5906476281681519    0.6052659602332485    0.0115598038032520
   H      H    0.5860739393340584    0.6258907050468768    0.2697476500140525
   H      H    0.0634692512924880    0.8728959686241745    0.8990777092421780
   H      H    0.0365968610077699    0.8772177177256825    0.1446937339306038
   H      H    0.0958159201217702    0.8782254795125798    0.1177663621063348
   H      H    0.8727649820670278    0.0365997847462550    0.1417124622611552
   H      H    0.8686083258466006    0.0649450436638041    0.9033507872735348
   H      H    0.8689260294999931    0.0975740302940507    0.1310785040704654
   H      H    0.0360867339759571    0.0930418017378095    0.8793850610989157
   H      H    0.0970480078392739    0.0374155628150290   -0.0682663935183584
   H      H    0.0596625427966838    0.0807189313942817    0.1303501937900554
   H      H    0.9623877285851049    0.9017093225491999    0.6421156372335985
   H      H    0.9482641781386378    0.9151352006980025    0.3821756260293084
   H      H    0.9025047493470886    0.9561206657210801    0.5655301529666443
   H      H    0.1247598260583111    0.9621727669657149    0.3891738744302433
   H      H    0.1235192925659464    0.9030698107800585    0.3682918328564098
   H      H    0.1368334187981874    0.9232069946784194    0.6058054127425863
   H      H    0.9115768488107856    0.1158524128357688    0.6820487373728802
   H      H    0.9291940374755954    0.1266780312799813    0.4394154770071209
   H      H    0.9710976611504614    0.1165698005083836    0.6547454966765496
   H      H    0.3534328500841492    0.5005454751367320    0.5119399138859662
   H      H    0.3461793056026930    0.5611723993550004    0.5447921997392167
   H      H    0.0000242693405585    0.7548998504795997    0.5776737371799381
   H      H    0.9902039262757819    0.8162489081998929    0.5593212935059563
   H      H    0.5625190450816376    0.0971482306314345    0.4843092474542059
   H      H    0.5017664038496051    0.1511828061557253    0.4917282203704126
   H      H    0.8324569627291171    0.1806609781552845    0.5664062594584571
   H      H    0.7727512517059035    0.2356287482850618    0.5711391095138475
   H      H    0.0934418834191232    0.3376393971318940    0.3738736540712924
   H      H    0.1454531929560627    0.3464359894292273    0.4392735256847655
   H      H    0.1855086073499091    0.9860427991424291    0.4174190252325806
   H      H    0.2357758116845814    0.9974034302096102    0.3622477203142061
   H      H    0.4993787499486471    0.8466832981707983    0.0072238880824130
   H      H    0.4382395047897176    0.9007889576205500    0.0149808312299988
   H      H    0.2269089387792745    0.7644652333650209    0.9800878909162302
   H      H    0.1674064945653091    0.8192651386539613   -0.0263599235555777
   H      H    0.7550260393669390    0.0130453036727168   -0.0068438122227331
   H      H    0.8092222099172801    0.0203832381574863   -0.0060483358129275
   H      H    0.8502231862756006    0.6604230219786122    0.0827479382822433
   H      H    0.9041307851755039    0.6686530301954493    0.0906219010488457
   H      H    0.6612039430578768    0.4383302911079058    0.8796555128375022
   H      H    0.6553319702948545    0.4982274514687060   -0.0911163864733435
   H      H    0.0173976977923785    0.1767530580862457    0.0462076669804026
   H      H    0.0107067500268119    0.2374056270084323    0.0439308579701893
   N      N    0.7933684198379397    0.9979341281688907    0.0331752545649747
   N      N    0.2061142567358831    0.8027737517606802    0.0128534510849561
   N      N    0.8680176525450634    0.6800615685788138    0.0298373859977231
   N      N    0.6751349651724836    0.4600305359325687   -0.0524916843310138
   N      N    0.9963161849029010    0.2141098226102770    0.9986722721452687
   N      N    0.4611282591170905    0.8643425255790784    0.9628299661508593
   N      N    0.1964682052032036    0.0117225430769830    0.3679083366372139
   N      N    0.7934335699813904    0.1968396407127911    0.5942862195097254
   N      N    0.1265240138731424    0.3259562418766817    0.4591895273783124
   N      N    0.3323935528906529    0.5389628731524594    0.4815686835679602
   N      N    0.0151138496817150    0.7788237227203606    0.6002828722946513
   N      N    0.5407304568070014    0.1347616386129529    0.5258119033660482
   N      N    0.1419822868953267    0.9051089564409611    0.9381852097981421
   N      N    0.9586120046709207    0.1479369146365122    0.0248177915387320
   N      N    0.8972257671644596    0.9627983366593199    0.9790402922144673
   N      N    0.5259579682645307    0.7601742330054347    0.9696214002393170
   N      N    0.7627897166322641    0.7161296487686613    0.0385088041395297
   N      N    0.7149558660422056    0.5256828293731570    0.9710309632553007
   N      N    0.8577563230286377    0.0946272398294730    0.5060485836922780
   N      N    0.0452196349619834    0.8487493559666539    0.4940793880862395
   N      N    0.1004834241832378    0.0391958885275748    0.5256432604049039
   N      N    0.4740058553305349    0.2377066983087059    0.4816416769922751
   N      N    0.2304606492927619    0.2903139556483039    0.5444609022002331
   N      N    0.2916794780558709    0.4727567541016310    0.4582391088375168
